# Supplementary material for: Proteomic profiling of serum in cats with naturally occurring degenerative joint disease and co-morbid conditions
Source: Front Pain Res (Lausanne). 2025 Feb 4;6:1501932. doi: 10.3389/fpain.2025.1501932 (PMC11832531; doi:10.3389/fpain.2025.1501932)
Supplement: Supplementary file 2 [file Table1.xlsx]

## Sheet: Disease state each cat
Study Patient #	TDJDscore	DJD category	Tpain	Pain category	CKD Neg, Pos, SK=small kidney	IRIS_Stage	DOB	Sex	BCS_9	Breed	Weight	Age of Cat (days)
1	32	high	8	moderate	Pos	2	1999-10-29	MC	6	DSH	3.89	5828
2	25	high	8	moderate	Neg	0	2000-04-10	MC	7	DSH	7	4459
3	30	high	9	moderate	Neg	0	2009-06-20	FS	8	DLH	5	2186
4	73	high	9	moderate	Neg	0	2001-11-10	FS	6	Maine Coon	6.37	5113
5	37	high	9	moderate	Neg	0	2002-01-18	MC	6	Oriental Shorthair	4.35	4994
6	57	high	9	moderate	Neg	0	1996-09-30	FS	6	Scottish Fold	4.57	4860
7	28	high	9	moderate	Pos	2	2001-11-01	MC	7	DSH	7.4	4017
8	28	high	9	moderate	Pos	2	1998-02-03	FS	7	DSH	4.7	6209
9	36	high	9	moderate	Neg	0	1999-03-07	FS	7	DLH	5.437	4007
10	50	high	10	high	Neg	0	1999-09-02	FS	9	DSH	9.17	5740
11	42	high	10	high	Pos	2	1999-12-17	MC	3	Manx	5.26	5569
12	26	high	10	high	Neg	0	1998-05-27	FS	6	DSH	5.04	5847
13	44	high	10	high	Neg	0	2000-12-16	MC	7	DSH	5.43	5113
14	41	high	11	high	Pos	1	1995-05-15	FS	7	AmDS	5.53	5264
15	38	high	11	high	Pos	2	1998-02-14	FS	6	DSH	4.74	5136
16	40	high	11	high	Neg	0	2000-11-18	FS	7	DSH	4.7	5113
17	30	high	11	high	Neg	0	2000-09-01	MC	5	DSH	5.06	4513
18	28	high	11	high	Neg	0	1999-04-01	FS	4	DSH	4.6	4990
19	25	high	12	high	Neg	0	2002-10-01	MC	7	DSH	5.92	4558
20	32	high	12	high	Pos	2	2000-05-27	FS	7	DLH	5.5	5116
21	37	high	12	high	Pos	2	2000-07-23	MC	9	DMH	8.61	5436
22	26	high	12	high	Neg	0	2000-08-18	FS	9	Manx	6.21	5382
23	32	high	12	high	Neg	0	1999-07-15	FS	6	Persian	4.23	5985
24	47	high	12	high	Neg	0	1998-04-01	FS	5	DSH	4.63	5321
25	27	high	12	high	Neg	0	2003-01-11	FS	7	DLH	5.74	4484
26	43	high	12	high	Neg	0	2003-05-01	FS	8	DSH	6.87	4144
27	30	high	13	high	Pos	2	1995-03-26	MC	7	DSH	5.86	6217
28	44	high	13	high	Neg	0	2003-08-11	MC	8	DSH	7.43	3994
29	31	high	14	high	Pos	2	2001-06-27	FS	9	DSH	6.47	5165
30	30	high	14	high	Pos	2	2001-12-14	MC	5	Siam	4.71	2945
31	26	high	14	high	Pos	2	1999-06-01	FS	9	DSH	3.48	6182
32	26	high	14	high	Pos	2	2002-04-04	FS	5	Siamese	4.72	4592
33	34	high	15	high	Neg	0	1998-03-23	FS	7	DSH	6.4	4383
34	25	high	15	high	Neg	0	2003-03-30	FS	6	DSH	3.68	4764
35	28	high	15	high	Pos	2	2001-06-21	FS	9	DSH	6.65	5353
36	29	high	15	high	Neg	0	2002-06-19	MC	9	DSH	6.88	4383
37	27	high	16	high	Neg	0	2004-10-02	MC	4	Maine	4.67	3015
38	28	high	16	high	Pos	2	2001-06-15	MC	6	DSH	5.5	4884
39	25	high	16	high	Neg	0	2001-08-14	FS	7	DSH	4.62	4955
40	32	high	16	high	Neg	0	2003-12-19	FS	6	Siamese	3.92	4037
41	25	high	17	high	Neg	0	2003-03-23	MC	6	DLH	8.77	4265
42	44	high	17	high	Pos	2	2001-05-01	FS	9	DSH	8.88	5103
43	37	high	17	high	Neg	0	2002-08-10	FS	7	Ragdoll	4.67	4483
44	32	high	17	high	Neg	0	2000-01-01	FS	6	DSH	4.95	4660
45	29	high	17	high	Pos	2	1996-05-01	MC	7	AmDM	6.31	6013
46	29	high	18	high	Pos	2	2000-05-25	FS	9	DSH	6.86	5458
47	25	high	18	high	Pos	2	1999-08-16	MC	7	DSH	6.22	4699
48	28	high	19	high	Neg	0	2003-07-10	FS	9	DLH	6.88	4023
49	26	high	19	high	Neg	0	1996-05-01	FS	7	DSH	4.88	5670
50	30	high	19	high	Neg	0	1996-04-01	MC	7	DSH	7.47	5041
51	64	high	20	high	Pos	1	1998-02-12	MC	5	Maine	5.86	5298
52	34	high	21	high	Neg	0	2005-09-02	FS	6	Am.D.S.	6.4	3853
53	30	high	21	high	Neg	0	2010-01-01	FS	5	DSH	2.63	1739
54	28	high	21	high	Pos	2	2001-02-20	FS	4	Himalayan	4.15	4868
55	31	high	21	high	Neg	0	1996-01-26	MC	4	DSH	4.07	5108
56	33	high	21	high	Pos	2	2000-06-01	FS	8	DSH	6.6	5228
57	57	high	22	high	Neg	0	1999-10-31	FS	4	Rex	3.28	4763
58	32	high	24	high	Pos	2	2002-01-21	FS	7	DSH	4.5	4000
59	54	high	25	high	Neg	0	1997-05-30	MC	9	DSH	6.94	5640
60	25	high	26	high	Neg	0	2010-04-27	FS	7	DMH	4.64	1826
61	40	high	27	high	Neg	0	2007-03-03	FS	5	DSH	3.62	2046
62	25	high	29	high	Pos	2	2000-06-08	MC	6	DSH	6.46	5235
63	31	high	33	high	Pos	2	2000-10-19	MC	7	DSH	6.96	5009
64	37	high	34	high	Pos	2	1991-04-26	FS	5	DLH	5.45	5858
65	5	low	0	normal	Neg	0	2002-07-31	FS	4	DSH	4.68	3619
66	12	low	2	low	Neg	0	2010-06-24	MC	5	DSH	4.28	749
67	5	low	2	normal	Neg	0	2006-09-10	FS	7	DSH	5.47	2095
68	9	low	3	low	Pos	2	2001-06-08	FS	5	DSH	4.89	4021
69	8	low	4	low	Pos	2	2002-09-29	MC	5	Maine Coon	6.89	3544
70	12	low	6	moderate	Neg	0	2006-10-27	FS	9	Rex	4.25	3302
71	8	low	6	moderate	Neg	0	2004-03-01	FS	7	DSH	5.1	3767
72	5	low	6	moderate	Pos	2	1999-02-14	MC	7	DSH	6.95	4069
73	10	low	8	moderate	Neg	0	2001-03-03	MC	7	DSH	4.83	4937
74	4	low	9	moderate	Pos	2	1997-01-01	MC	6	Siamese	5.79	5675
75	11	low	9	moderate	Pos	2	1998-08-04	MC	4	Maine	4.5	5119
76	8	low	10	high	Neg	0	2003-11-18	FS	8	DLH	6.17	2988
77	12	low	10	high	Neg	0	2006-11-05	FS	5	DSH	3.94	2923
78	10	low	10	high	Neg	0	2006-11-01	MC	7	DSH	7.06	3107
79	5	low	11	high	Pos	1	2001-01-01	MC	5	DLH	4.7	4097
80	11	low	11	high	Neg	0	2004-12-01	MC	7	DSH	5.85	3736
81	9	low	11	high	Pos	2	2000-03-12	FS	7	DSH	3.78	5224
82	11	low	11	high	Neg	0	2002-05-20	FS	6	Siamese	5.43	4560
83	10	low	11	high	Neg	0	2004-11-10	MC	9	DSH	8.88	3652
84	7	low	11	high	Pos	2	2004-04-20	FS	8	DSH	6.11	3929
85	12	low	11	high	Neg	0	1998-05-27	MC	7	DSH	5.46	5847
86	8	low	12	high	Neg	0	2005-02-06	MC	7	DSH	4.34	3448
87	5	low	13	high	Neg	0	1999-03-13	MC	6	Ragdoll	4.9	4933
88	9	low	13	high	Neg	0	2000-04-28	FS	6	DLH	3.96	5675
89	7	low	14	high	Neg	0	2001-06-07	FS	6	DSH	5.16	4024
90	11	low	14	high	Pos	1	2002-06-26	FS	8	DLH	5.69	4751
91	12	low	14	high	Neg	0	2007-07-04	MC	6	DSH	5.7	2815
92	6	low	14	high	Neg		2011-08-01	MC	5	DSH	4.82	1179
93	7	low	14	high	Neg	0	1998-03-04	FS	4	DSH	3.66	5439
94	12	low	14	high	Neg	0	2005-11-17	FS	9	British Shorthair	8.7	3086
95	12	low	15	high	Neg	0	2003-06-01	MC	7	DSH	5.53	4278
96	11	low	15	high	Neg	0	2001-12-01	FS	8	DSH	8.02	4766
97	4	low	15	high	Neg	0	2009-05-01	FS	7	DSH	3.97	2054
98	10	low	16	high	Pos	2	2003-07-22	FS	9	DSH	7.42	4018
99	7	low	16	high	Neg	0	2007-12-19	FS	7	DSH	4.6	3094
100	6	low	16	high	Neg	0	2003-01-29	FS	5	ABY	5.9	1737
101	6	low	16	high	Pos	2	1998-04-01	FS	7	DSH	5.03	4340
102	8	low	18	high	Neg	0	2010-07-13	FS	7	DSH	4.43	1615
103	8	low	18	high	Pos	2	2003-09-01	MC	6	DSH	6.14	4222
104	9	low	18	high	Neg	0	2002-04-01	MC	7	DLH	6.63	3969
105	10	low	19	high	Neg	0	2009-05-01	FS	7	DSH	4.97	2387
106	8	low	19	high	Pos	1	2002-06-19	FS	7	DSH	5.77	2938
107	4	low	20	high	Pos	2	2000-06-02	FS	9	DSH	6.5	5747
108	11	low	20	high	Neg	0	1998-04-01	MC	8	DSH	6.78	5334
109	6	low	20	high	Neg	0	1999-08-08	MC	8	Am.D.S	6.557	3943
110	9	low	20	high	Pos	2	2002-01-27	FS	7	Am.D.S	5.57	3095
111	8	low	23	high	Neg	0	2002-10-15	MC	9	DSH	11.52	3779
112	12	low	26	high	Neg	0	2001-04-07	MC	6	DSH	5.28	5031
113	6	low	33	high	Neg	0	2000-01-14	FS	6	DLH	6.38	5486
114	12	low	34	high	Neg	0	2002-02-18	FS	5	DSH	3.62	4481
115	22	moderate	3	low	Neg	0	1999-11-29	FS	7	DSH	5.52	4609
116	21	moderate	4	low	Neg	0	2001-11-01	MC	7	DSH	5.76	4113
117	24	moderate	4	low	Neg	0	2006-04-15	MC	5	DSH	5.93	3033
118	21	moderate	6	moderate	Neg	0	2005-07-19	MC	5	Am.D.S	5.08	1827
119	17	moderate	7	moderate	Pos	2	1991-06-28	MC	3	DSH	3.04	7032
120	20	moderate	7	moderate	Neg	0	2000-05-01	FS	8	Mixed Breed	6.2	3557
121	22	moderate	7	moderate	Neg	0	2004-04-16	FS	7	DSH	5.21	3792
122	20	moderate	9	moderate	Neg	0	2002-11-16	FS	6	Siamese	3.09	4748
123	15	moderate	9	moderate	Pos	2	1999-04-24	MC	7	DSH	6.67	3910
124	19	moderate	10	high	Neg	0	2007-12-01	FS	8	Am.D.S	4.82	2887
125	13	moderate	10	high	Neg	0	2002-09-02	MC	9	DSH	7.77	4383
126	15	moderate	10	high	Neg	0	2005-08-14	MC	9	Maine Coon	8.8	3819
127	14	moderate	10	high	Neg	0	2001-09-21	FS	8	DLH	5.6	5131
128	23	moderate	11	high	Neg	0	1999-08-14	FS	7	DSH	4.65	5427
129	18	moderate	11	high	Neg	0	2000-06-14	FS	7	DSH	5.54	3704
130	19	moderate	11	high	Neg	0	2001-07-27	FS	9	DSH	5.75	4780
131	19	moderate	11	high	Pos	2	2001-09-11	FS	9	DSH	7.73	4796
132	15	moderate	11	high	Neg	0	2002-04-01	FS	8	AmDS	6.51	3969
133	21	moderate	11	high	Pos	2	1996-08-01	FS	6	DSH	5.59	5094
134	23	moderate	11	high	Neg	0	2000-06-01	FS	5	DSH	3.7	4382
135	19	moderate	12	high	Pos	2	1998-02-01	MC	6	Maine	6.35	5139
136	24	moderate	12	high	Pos	2	2000-05-27	MC	7	DLH	5.5	5115
137	16	moderate	12	high	Neg	0	2001-08-01	FS	7	DSH	4.8	4856
138	18	moderate	12	high	Neg	0	1996-07-09	MC	3	Persian	5.33	4033
139	17	moderate	12	high	Neg	0	2004-04-17	MC	9	DSH	10.88	4020
140	17	moderate	13	high	Neg	0	2001-02-17	MC	7	DLH	5.63	4953
141	19	moderate	13	high	Pos	2	1998-09-15	FS	6	DSH	5.18	5153
142	19	moderate	13	high	Neg	0	1997-01-01	MC	5	DLH	4.43	4653
143	18	moderate	13	high	Neg	0	1993-03-01	MC	9	DSH	8.46	5189
144	15	moderate	13	high	Neg	0	2006-04-01	FS	5	DLH	4.21	2298
145	17	moderate	14	high	Neg	0	1997-02-14	FS	6	DSH	6.27	4723
146	21	moderate	14	high	Neg	0	1998-09-08	MC	4	Him	4.3	5160
147	18	moderate	14	high	Neg	0	2004-02-14	FS	8	DSH	5.87	3187
148	14	moderate	14	high	Neg	0	1998-03-16	FS	9	Siamese	6.214	4595
149	24	moderate	15	high	Neg	0	2004-11-07	MC	6	DSH	5.95	4040
150	19	moderate	15	high	Neg	0	1998-08-01	MC	3	DSH	3.31	4785
151	14	moderate	15	high	Neg	0	2004-05-01	FS	9	DSH	5.43	3965
152	15	moderate	15	high	Pos	2	2001-04-12	MC	9	DSH	6.11	4864
153	24	moderate	16	high	Pos	2	1997-03-17	MC	3	Persian	3.28	6289
154	17	moderate	16	high	Pos	2	2003-06-30	FS	8	Maine Coon	6.1	4383
155	15	moderate	16	high	Neg	0	2000-10-02	FS	6	Siamese	5.17	3291
156	20	moderate	16	high	Neg	0	2002-08-13	FS	7	DSH	5.64	4395
157	19	moderate	17	high	Neg	0	2005-06-01	MC	9	DSH	6.51	3652
158	19	moderate	17	high	Neg	0	2004-09-20	FS	7	DSH	5.22	3893
159	15	moderate	18	high	Pos	1	1997-07-11	FS	5	DSH	4.13	4655
160	20	moderate	19	high	Pos	1	2002-10-31	FS	5	DSH	3.21	4449
161	13	moderate	19	high	Pos	2	2000-05-09	MC	7	DLH	3.54	5827
162	22	moderate	19	high	Neg	0	2002-08-20	FS	9	DSH	5.14	5092
163	18	moderate	21	high	Pos	2	1998-05-05	MC	5	DSH	4.43	5894
164	18	moderate	21	high	Neg	0	2001-12-18	FS	8	DSH	6.93	3887
165	20	moderate	22	high	Pos	3	1992-04-01	MC	6	DSH	5.75	6678
166	18	moderate	22	high	Pos	1	1998-09-01	FS	4	AmDS	4.15	4166
167	14	moderate	22	high	Pos	2	2002-02-02	FS	8	DSH	6.11	4724
168	17	moderate	22	high	Neg	0	2001-09-22	MC	7	DSH	6.3	4619
169	18	moderate	22	high	Pos	1	1996-03-01	FS	6	DSH	4.5	5114
170	15	moderate	23	high	Neg	0	2002-04-01	FS	5	DSH	4.2	4411
171	18	moderate	23	high	Pos	2	1999-07-17	MC	4	DMH	4.49	5498
172	16	moderate	23	high	Pos	2	1999-07-01	FS	6	DLH	5	5543
173	13	moderate	31	high	Pos	2	1994-08-19	FS	8	DSH	4.74	6296
174	3	normal	0	normal	Neg	0	2004-03-23	MC	5	DLH	5	3017
175	2	normal	0	normal	Neg	0	2008-03-15	FS	5	Grey Tabby	3.82	1578
176	3	normal	0	normal	Neg	0	2004-08-23	FS	1	DSH	4.1	988
177	2	normal	0	normal	Neg	0	2007-07-15	MC	5	DSH	4.56	1822
178	1	normal	0	normal	Neg	0	2005-05-25	FS	3	DSH	4.37	720
179	0	normal	0	normal	Neg	0	2011-02-18	MC	6	DSH	5.27	514
180	0	normal	0	normal	Neg	0	2010-09-19	MC	4	Manx	3.82	653
181	0	normal	1	normal	Neg	0	2009-05-25	MC	6	DSH	6.86	1109
182	3	normal	2	normal	Neg	0	1996-04-23	MC	5	DSH	6.27	4052
183	0	normal	2	low	Neg	0	2011-05-24	MC	4	DLH	4.3	1113
184	0	normal	2	low	Pos	2	2006-05-12	FS	7	Siamese	4.82	2252
185	0	normal	4	low	Neg	0	2009-01-01	MC	6	DSH	6.44	1251
186	2	normal	4	low	Pos	2	2007-04-12	FS	4	DSH	4.22	1898
187	0	normal	6	moderate	Neg	0	2009-12-31	FS	6	DLH	5	2195
188	0	normal	6	moderate	Neg	0	2009-12-01	MC	8	DSH	7.87	939
189	1	normal	10	high	Neg	0	2012-05-06	MC	5	Siamese	4.36	890
190	2	normal	11	high	Neg	0	2012-04-26	MC	6	DSH	6.05	755
191	0	normal	11	high	Pos	2	2005-07-28	MC	9	DSH	7.25	3287
192	0	normal	13	high	Neg	0	2006-10-24	MC	6	DLH	4.6	2774
193	2	normal	13	high	Neg	0	2004-04-27	MC	7	Am.D.S	5.295	2171
194	0	normal	13	high	Neg	0	2002-07-03	MC	7	DSH	5.55	4383
195	0	normal	14	high	Neg	0	2012-05-01	FS	5	DSH	3.96	944
196	0	normal	15	high	Neg	0	2007-02-19	FS	8	DSH	6.53	3290
197	1	normal	16	high	Neg	0	2002-06-01	MC	7	DLH	6.93	4524
198	3	normal	18	high	Pos	2	2001-01-02	FS	7	AmDS	6.13	4425
199	0	normal	19	high	Neg	0	2005-05-01	MC	4	DSH	4.07	3433
200	2	normal	20	high	Pos	2	1993-08-01	FS	4	DSH	2.82	6282
