# Supplementary material for: Proteomic profiling of serum in cats with naturally occurring degenerative joint disease and co-morbid conditions
Source: Front Pain Res (Lausanne). 2025 Feb 4;6:1501932. doi: 10.3389/fpain.2025.1501932 (PMC11832531; doi:10.3389/fpain.2025.1501932)
Supplement: Supplementary file 3 [file Table2.xlsx]

## Sheet: Sheet1
Protein Description	PROTEIN ID	log2FoldChange	pvalue	CATEGORY	SUB CATEGORY	DIFFERENTIALLY EXPRESSED PROTEINS(DEP)	SIZE (Kda)	SIZE DATA SOURCE	COMMENT
Complement factor D	CFD	0.307381	1.12e-05	CKD	NEGATIVE VS POSITIVE	6	53.9	Uniprot
Cathepsin B	CTSB	0.496712	0.000160266	CKD	NEGATIVE VS POSITIVE	6	37.6	Uniprot
Leucine-rich repeat-containing protein 37A3	LRRC37A3	-0.410624	0.000305342	CKD	NEGATIVE VS POSITIVE	6	67.1	Uniprot
Retinol-binding protein 4	RBP4	0.285151	1.8e-05	CKD	NEGATIVE VS POSITIVE	6	21.5	Uniprot
Pigment epithelium-derived factor	SERPINF1	0.12419	0.000647186	CKD	NEGATIVE VS POSITIVE	6	46.3	Uniprot
TBC1 domain family member 4	TBC1D4	0.539749	0.000101822	CKD	NEGATIVE VS POSITIVE	6	140.2	Uniprot
Transient receptor potential cation channel subfamily M member 8	TRPM8	-0.670489	0.000137845	DJD	NORMAL VS LOW + MODERATE +HIGH	2	130	Uniprot
Amine oxidase [flavin-containing] A	MAOA	0.486555	0.000419459	DJD	NORMAL + LOW + MODERATE VS HIGH	12	59.3	Uniprot
Ankyrin and armadillo repeat-containing protein	ANKAR	0.56109	0.000393101	DJD	NORMAL + LOW + MODERATE VS HIGH	12	33.7	Uniprot
Ankyrin repeat and BTB/POZ domain-containing protein 2	ABTB2	-0.521378	0.000427233	DJD	NORMAL + LOW + MODERATE VS HIGH	12	69.2	Uniprot
Anthrax toxin receptor 1	ANTXR1	0.647797	0.0003368	DJD	NORMAL + LOW + MODERATE VS HIGH	12	59.9	Uniprot
CCR4-NOT transcription complex subunit 3	CNOT3	0.488622	0.000992178	DJD	NORMAL + LOW + MODERATE VS HIGH	12	138.1	Uniprot
Dual specificity protein phosphatase 2	DUSP2	0.605794	0.000184209	DJD	NORMAL + LOW + MODERATE VS HIGH	12	17.9	Uniprot
Fibrinogen alpha chain	FGA	0.526843	6.71e-05	DJD	NORMAL + LOW + MODERATE VS HIGH	12	53.9	Uniprot
Glyceraldehyde-3-phosphate dehydrogenase	GAPDH	0.487665	0.000972241	DJD	NORMAL + LOW + MODERATE VS HIGH	12	36.3	Uniprot
Leucine-rich repeat-containing protein 37A3	LRRC37A3	0.630569	5.5e-07	DJD	NORMAL + LOW + MODERATE VS HIGH	12	67.1	Uniprot
Proteasome subunit alpha type-5	PSMA5	0.438076	0.00102712	DJD	NORMAL + LOW + MODERATE VS HIGH	12	30.1	Uniprot
Proteasome subunit beta type-5	PSMB5	-0.545486	0.000529986	DJD	NORMAL + LOW + MODERATE VS HIGH	12	23.6	Uniprot
Protein phosphatase 1 regulatory subunit 21	PPP1R21	-0.354258	0.000948844	DJD	NORMAL + LOW + MODERATE VS HIGH	12	57.1	Uniprot
Amine oxidase [flavin-containing] A	MAOA	0.511009	0.000783833	DJD	NORMAL + LOW VS HIGH	15	59.3	Uniprot
Ankyrin and armadillo repeat-containing protein	ANKAR	0.579799	0.000746982	DJD	NORMAL + LOW VS HIGH	15	33.7	Uniprot
Ankyrin repeat and BTB/POZ domain-containing protein 2	ABTB2	-0.543702	0.000777684	DJD	NORMAL + LOW VS HIGH	15	69.2	Uniprot
Anthrax toxin receptor 1	ANTXR1	0.599897	0.00166903	DJD	NORMAL + LOW VS HIGH	15	59.9	Uniprot
CCR4-NOT transcription complex subunit 3	CNOT3	0.534931	0.000998039	DJD	NORMAL + LOW VS HIGH	15	138.1	Uniprot
Dual specificity protein phosphatase 2	DUSP2	0.572994	0.00106797	DJD	NORMAL + LOW VS HIGH	15	17.9	Uniprot
Fibrinogen alpha chain	FGA	0.533462	0.000265253	DJD	NORMAL + LOW VS HIGH	15	53.9	Uniprot
Glyceraldehyde-3-phosphate dehydrogenase	GAPDH	0.544114	0.000772847	DJD	NORMAL + LOW VS HIGH	15	36.3	Uniprot
Leucine-rich repeat-containing protein 37A3	LRRC37A3	0.629814	7.03e-06	DJD	NORMAL + LOW VS HIGH	15	67.1	Uniprot
Liprin-alpha-4	PPFIA4	0.590096	0.000454933	DJD	NORMAL + LOW VS HIGH	15	61.5	Uniprot
Probable phospholipid-transporting ATPase IH	ATP11A	0.378115	0.00163996	DJD	NORMAL + LOW VS HIGH	15	119.7	Uniprot
Proteasome subunit beta type-1	PSMB1	-0.73002	0.000138272	DJD	NORMAL + LOW VS HIGH	15	28.3	Uniprot
Proteasome subunit beta type-5	PSMB5	-0.562835	0.000987079	DJD	NORMAL + LOW VS HIGH	15	23.6	Uniprot
Protein phosphatase 1 regulatory subunit 21	PPP1R21	-0.41118	0.00061928	DJD	NORMAL + LOW VS HIGH	15	57.1	Uniprot
Serine/threonine-protein kinase MAK	MAK	-0.478497	0.00161018	DJD	NORMAL + LOW VS HIGH	15	83.3	Uniprot
Proteasome subunit beta type-1	PSMB1	-0.698589	6.55e-06	DJD	NORMAL + LOW VS MODERATE + HIGH	1	28.3	Uniprot
General transcription factor 3C polypeptide 2	GTF3C2	-0.672782	3.99e-05	DJD	NORMAL VS HIGH	2	112.3	Uniprot
Proteasome subunit alpha type-5	PSMA5	0.737455	8.15e-05	DJD	NORMAL VS HIGH	2	30.1	Uniprot
Complement factor D	CFD	-0.384388	0.00111227	DJD	NORMAL VS LOW	8	53.9	Uniprot
Complement factor H-related protein 3	CFHR3	-0.370901	5.97e-05	DJD	NORMAL VS LOW	8	42.9	Uniprot
Hemoglobin subunit alpha	HBA1	0.715314	0.000573734	DJD	NORMAL VS LOW	8	15.6	Uniprot
Hemoglobin subunit beta	HBB	0.741786	0.000381838	DJD	NORMAL VS LOW	8	15.9	Uniprot
Hemoglobin subunit epsilon	HBE1	0.719371	0.000748802	DJD	NORMAL VS LOW	8	16.3	Uniprot
Midasin	MDN1	0.792352	4.02e-05	DJD	NORMAL VS LOW	8	370.8	Uniprot
Probable E3 ubiquitin-protein ligase HERC6	HERC6	0.697941	0.00146946	DJD	NORMAL VS LOW	8	142.2	Uniprot
Proteasome subunit alpha type-5	PSMA5	0.609308	0.00125978	DJD	NORMAL VS LOW	8	30.1	Uniprot
General transcription factor 3C polypeptide 2	GTF3C2	-0.639308	8.94e-06	DJD	NORMAL VS LOW + MODERATE +HIGH	2	112.3	Uniprot
Vitronectin	VTN	0.153596	0.000817172	DJD	NORMAL VS MODERATE	1	54	Uniprot
26S protease regulatory subunit 7	PSMC2	0.262657	0.00290691	DJD + PAIN	NORMAL + LOW VS HIGH	44	54.5	Uniprot
A-kinase anchor protein 2	AKAP2	-0.130603	0.000148476	DJD + PAIN	NORMAL + LOW VS HIGH	44	85.6	Uniprot
Amine oxidase [flavin-containing] A	MAOA	0.360052	0.00212766	DJD + PAIN	NORMAL + LOW VS HIGH	44	59.3	Uniprot
AP-3 complex subunit delta-1	AP3D1	-0.117737	0.00175085	DJD + PAIN	NORMAL + LOW VS HIGH	44	166.5	Uniprot
ATP synthase F1 subunit beta	ATP5B	0.307404	0.000721423	DJD + PAIN	NORMAL + LOW VS HIGH	44	56.2	Uniprot
Beta-galactosidase-1-like protein 2	GLB1L2	-0.149639	0.00661216	DJD + PAIN	NORMAL + LOW VS HIGH	44	60.1	Uniprot
C4b-binding protein alpha chain	C4BPA	0.0958081	0.00620216	DJD + PAIN	NORMAL + LOW VS HIGH	44	187.4	Uniprot
Calcium-dependent secretion activator 2	CADPS2	-0.24685	0.000138873	DJD + PAIN	NORMAL + LOW VS HIGH	44	158.5	Uniprot
Centrosomal protein of 57 kDa	CEP57	-0.169033	0.00380742	DJD + PAIN	NORMAL + LOW VS HIGH	44	51.9	Uniprot
Coagulation factor XIII B chain	F13B	-0.114084	0.00166563	DJD + PAIN	NORMAL + LOW VS HIGH	44	71.3	Uniprot
Complement C1q subcomponent subunit B	C1QB	0.139048	0.000187152	DJD + PAIN	NORMAL + LOW VS HIGH	44	28.3	Uniprot
Complement C1r subcomponent	C1R	0.0717519	0.00156754	DJD + PAIN	NORMAL + LOW VS HIGH	44	80.9	Uniprot
Complement C5	C5	-0.0735161	0.00588183	DJD + PAIN	NORMAL + LOW VS HIGH	44	189.2	Uniprot
Complement component C9	C9	0.158956	0.00066079	DJD + PAIN	NORMAL + LOW VS HIGH	44	66.2	Uniprot
Complement factor H	CFH	0.119507	0.00315923	DJD + PAIN	NORMAL + LOW VS HIGH	44	151.2	Uniprot
Complement factor H-related protein 5	CFHR5	0.146982	0.00597666	DJD + PAIN	NORMAL + LOW VS HIGH	44	46.8	Uniprot
DNA topoisomerase 3-alpha	TOP3A	-0.131478	0.00158567	DJD + PAIN	NORMAL + LOW VS HIGH	44	79.9	Uniprot
ENSFCAP00000021907	ENSFCAP00000021907	-0.428628	0.00183735	DJD + PAIN	NORMAL + LOW VS HIGH	44	9.128	Estimated based on aa sequnce	MASYVLTQPPSVSMNLGKTARITCGGNNIGSKYAYWYQQKPGRAPMMIIYDDSKRSSRTPDRFSGTNSGNTATLTISGAQAEDEANYYCQVWALDSS
Fatty acid-binding protein, adipocyte	FABP4	0.269395	0.000987043	DJD + PAIN	NORMAL + LOW VS HIGH	44	15.4	Uniprot
Fetuin-B	FETUB	0.455926	0.000771647	DJD + PAIN	NORMAL + LOW VS HIGH	44	38.6	Uniprot
Fibrinogen alpha chain	FGA	0.298636	0.00698716	DJD + PAIN	NORMAL + LOW VS HIGH	44	53.9	Uniprot
GDH/6PGL endoplasmic bifunctional protein	H6PD	0.305227	0.00223934	DJD + PAIN	NORMAL + LOW VS HIGH	44	58.1	Uniprot
Glyceraldehyde-3-phosphate dehydrogenase	GAPDH	0.449055	0.000394556	DJD + PAIN	NORMAL + LOW VS HIGH	44	36.3	Uniprot
Golgi SNAP receptor complex member 2	GOSR2	0.266607	2.74e-05	DJD + PAIN	NORMAL + LOW VS HIGH	44	26.1	Uniprot
Hepatocyte nuclear factor 1-alpha	HNF1A	-0.329399	0.00399701	DJD + PAIN	NORMAL + LOW VS HIGH	44	63.3	Uniprot
Inter-alpha-trypsin inhibitor heavy chain H3	ITIH3	0.102756	0.00455048	DJD + PAIN	NORMAL + LOW VS HIGH	44	26.6	Uniprot
Inter-alpha-trypsin inhibitor heavy chain H4	ITIH4	0.116475	0.00321614	DJD + PAIN	NORMAL + LOW VS HIGH	44	25.9	Uniprot
Keratin, type II cytoskeletal 1b	KRT77	-0.150205	0.00453183	DJD + PAIN	NORMAL + LOW VS HIGH	44	51.1	Uniprot
Leucine-rich repeat-containing protein 37A3	LRRC37A3	0.399424	0.000165419	DJD + PAIN	NORMAL + LOW VS HIGH	44	67.1	Uniprot
Lipopolysaccharide-binding protein	LBP	0.175544	0.000545212	DJD + PAIN	NORMAL + LOW VS HIGH	44	57.8	Uniprot
N-acetylserotonin O-methyltransferase-like protein	ASMTL	0.211586	0.00341133	DJD + PAIN	NORMAL + LOW VS HIGH	44	35.1	Uniprot
Nucleolar protein 8	NOL8	-0.163583	0.000329246	DJD + PAIN	NORMAL + LOW VS HIGH	44	65.4	Uniprot
Phospholipid transfer protein	PLTP	0.682685	1.13e-05	DJD + PAIN	NORMAL + LOW VS HIGH	44	61.9	Uniprot
Probable phospholipid-transporting ATPase IH	ATP11A	0.332703	0.000172004	DJD + PAIN	NORMAL + LOW VS HIGH	44	119.7	Uniprot
Protein FAM65A	FAM65A	-0.167232	0.00133093	DJD + PAIN	NORMAL + LOW VS HIGH	44	44.5	Uniprot
RBBP8 N-terminal-like protein	RBBP8NL	-0.262818	0.0070049	DJD + PAIN	NORMAL + LOW VS HIGH	44	57.5	Uniprot
Retinol-binding protein 4	RBP4	0.162707	0.00525324	DJD + PAIN	NORMAL + LOW VS HIGH	44	21.5	Uniprot
Rho GTPase-activating protein 21	ARHGAP21	0.294355	0.00737966	DJD + PAIN	NORMAL + LOW VS HIGH	44	168.9	Uniprot
RNA Pseudouridine Synthase Domain Containing	RPUSD1	0.601147	0.000368142	DJD + PAIN	NORMAL + LOW VS HIGH	44	18.4	Uniprot
S100 Calcium Binding Protein A8	S100A8	0.479106	0.00161908	DJD + PAIN	NORMAL + LOW VS HIGH	44	10.8	Uniprot
Tropomyosin alpha-1 chain	TPM1	0.351003	0.0026926	DJD + PAIN	NORMAL + LOW VS HIGH	44	30.7	Uniprot
Uncharacterized protein C3orf17	C3orf17	0.542495	0.000959737	DJD + PAIN	NORMAL + LOW VS HIGH	44	64.552	Uniprot
Uncharacterized protein KIAA0825	KIAA0825	0.309482	0.00174543	DJD + PAIN	NORMAL + LOW VS HIGH	44	147.8	Uniprot
Uncharacterized protein KIAA1109	KIAA1109	0.392207	0.00272721	DJD + PAIN	NORMAL + LOW VS HIGH	44	555.5	Uniprot
26S protease regulatory subunit 7	PSMC2	0.266934	0.00194257	DJD + PAIN	NORMAL + LOW VS MODERATE + HIGH	34	54.5	Uniprot
A-kinase anchor protein 2	AKAP2	-0.120673	0.000478488	DJD + PAIN	NORMAL + LOW VS MODERATE + HIGH	34	85.6	Uniprot
AP-3 complex subunit delta-1	AP3D1	-0.0979561	0.00934128	DJD + PAIN	NORMAL + LOW VS MODERATE + HIGH	34	166.5	Uniprot
ATP synthase F1 subunit beta	ATP5B	0.245666	0.00557412	DJD + PAIN	NORMAL + LOW VS MODERATE + HIGH	34	56.2	Uniprot
Beta-galactosidase-1-like protein 2	GLB1L2	-0.187336	0.000646062	DJD + PAIN	NORMAL + LOW VS MODERATE + HIGH	34	60.1	Uniprot
C4b-binding protein alpha chain	C4BPA	0.111048	0.00157692	DJD + PAIN	NORMAL + LOW VS MODERATE + HIGH	34	187.4	Uniprot
Cell division cycle protein 20 homolog	CDC20	0.424031	0.00133694	DJD + PAIN	NORMAL + LOW VS MODERATE + HIGH	34	55.3	Uniprot
Coagulation factor XI	F11	0.193079	0.00380818	DJD + PAIN	NORMAL + LOW VS MODERATE + HIGH	34	58.9	Uniprot
Complement C1q subcomponent subunit B	C1QB	0.139787	0.000182114	DJD + PAIN	NORMAL + LOW VS MODERATE + HIGH	34	28.3	Uniprot
Complement C1r subcomponent	C1R	0.0697686	0.00226758	DJD + PAIN	NORMAL + LOW VS MODERATE + HIGH	34	80.9	Uniprot
Complement component C9	C9	0.134465	0.00397022	DJD + PAIN	NORMAL + LOW VS MODERATE + HIGH	34	66.2	Uniprot
Complement factor H	CFH	0.104994	0.0096737	DJD + PAIN	NORMAL + LOW VS MODERATE + HIGH	34	151.2	Uniprot
ENSFCAP00000017586	ENSFCAP00000017586	0.213268	0.00521914	DJD + PAIN	NORMAL + LOW VS MODERATE + HIGH	34	11.54	Estimated based on aa sequnce	DVQLVESGGNLVKPGGSLRLTCVASGFTFRSYWMSWVRQAPGKGLQWVSAISSGGSTYYA DSVKGRFTISRDNAKNTLYLQMNSLKTEDTAIYYYARETDQWGPCILSSYSLEFSNPA
ENSFCAP00000025582	ENSFCAP00000025582	0.147662	0.00313379	DJD + PAIN	NORMAL + LOW VS MODERATE + HIGH	34	20.469	Estimated based on aa sequnce	MRFPAQLLGLLMLWIPGSSGDVVMTQTPLSLPVTPGEPASISCRASQSLLHSNGNTYLNWYLQKPGQSPRRLIYKVSNRDSGVPDRFSGSGSGTDFTLRISRVEADDVGVYYCQQGTHAPRTNFGQGTKLEIKRSDAQPSVFLFQPSLDELHTGSASIVCILNDFYPKEVNVKWKVDGVVQNKGIQESTTEQNSKDSTYSLSSTLTMSSTEYQSHEKFSCEVTHKSLASTLVKSFNRSEC
Fetuin-B	FETUB	0.389192	0.0019229	DJD + PAIN	NORMAL + LOW VS MODERATE + HIGH	34	38.6	Uniprot
GDH/6PGL endoplasmic bifunctional protein	H6PD	0.31921	0.000942486	DJD + PAIN	NORMAL + LOW VS MODERATE + HIGH	34	58.1	Uniprot
Golgi SNAP receptor complex member 2	GOSR2	0.257449	4.51e-05	DJD + PAIN	NORMAL + LOW VS MODERATE + HIGH	34	26.1	Uniprot
Hepatocyte nuclear factor 1-alpha	HNF1A	-0.28152	0.00973845	DJD + PAIN	NORMAL + LOW VS MODERATE + HIGH	34	63.3	Uniprot
Inter-alpha-trypsin inhibitor heavy chain H3	ITIH3	0.119968	0.000963428	DJD + PAIN	NORMAL + LOW VS MODERATE + HIGH	34	26.6	Uniprot
Keratin, type II cytoskeletal 1b	KRT77	-0.162331	0.00211561	DJD + PAIN	NORMAL + LOW VS MODERATE + HIGH	34	51.1	Uniprot
Lysosomal-trafficking regulator	LYST	0.339932	0.00111044	DJD + PAIN	NORMAL + LOW VS MODERATE + HIGH	34	401.7	Uniprot
Myosin-7B	MYH7B	0.229777	0.00800262	DJD + PAIN	NORMAL + LOW VS MODERATE + HIGH	34	78.3	Uniprot
N-acetylserotonin O-methyltransferase-like protein	ASMTL	0.22275	0.0017964	DJD + PAIN	NORMAL + LOW VS MODERATE + HIGH	34	35.1	Uniprot
Nucleolar protein 8	NOL8	-0.168166	0.000223952	DJD + PAIN	NORMAL + LOW VS MODERATE + HIGH	34	65.4	Uniprot
Phospholipid transfer protein	PLTP	0.462935	0.000824629	DJD + PAIN	NORMAL + LOW VS MODERATE + HIGH	34	61.9	Uniprot
Pre-mRNA branch site protein p14	SF3B14	-0.141857	0.00181234	DJD + PAIN	NORMAL + LOW VS MODERATE + HIGH	34	67.3	Uniprot
Protein AMBP	AMBP	0.092157	0.00534158	DJD + PAIN	NORMAL + LOW VS MODERATE + HIGH	34	34.8	Uniprot
Ryanodine receptor 3	RYR3	-0.163862	0.00364097	DJD + PAIN	NORMAL + LOW VS MODERATE + HIGH	34	565.7	Uniprot
Spectrin alpha chain, non-erythrocytic 1	SPTAN1	-0.106852	0.00513449	DJD + PAIN	NORMAL + LOW VS MODERATE + HIGH	34	247.3	Uniprot
Sphingomyelin Phosphodiesterase Acid Like 3A	SMPDL3A	-0.388151	0.00590517	DJD + PAIN	NORMAL + LOW VS MODERATE + HIGH	34	76.5	Uniprot
Titin	TTN	0.255954	0.00882309	DJD + PAIN	NORMAL + LOW VS MODERATE + HIGH	34	3007.2	Uniprot
Uncharacterized protein C3orf17	C3orf17	0.554198	0.000102785	DJD + PAIN	NORMAL + LOW VS MODERATE + HIGH	34	64.552	Uniprot
Uncharacterized protein KIAA0825	KIAA0825	0.353641	0.000217915	DJD + PAIN	NORMAL + LOW VS MODERATE + HIGH	34	147.8	Uniprot
von Willebrand factor	VWF	0.172965	0.00839812	DJD + PAIN	NORMAL + LOW VS MODERATE + HIGH	34	270	Uniprot
Alpha-2-HS-glycoprotein	AHSG	-0.151476	0.00370574	DJD + PAIN	NORMAL VS HIGH	35	46.7	Uniprot
Alpha-taxilin	TXLNA	-0.249242	0.00272716	DJD + PAIN	NORMAL VS HIGH	35	100	Uniprot
Amine oxidase [flavin-containing] A	MAOA	0.540539	0.000189092	DJD + PAIN	NORMAL VS HIGH	35	59.3	Uniprot
AP-3 complex subunit delta-1	AP3D1	-0.157745	0.00116843	DJD + PAIN	NORMAL VS HIGH	35	166.5	Uniprot
Calcium-dependent secretion activator 2	CADPS2	-0.311031	0.000131615	DJD + PAIN	NORMAL VS HIGH	35	158.5	Uniprot
Complement C1q subcomponent subunit B	C1QB	0.141347	0.00322619	DJD + PAIN	NORMAL VS HIGH	35	28.3	Uniprot
Complement component C8 gamma chain	C8G	-0.454049	0.000294275	DJD + PAIN	NORMAL VS HIGH	35	73.7	Uniprot
Cytoplasmic aconitate hydratase	ACO1	-0.260221	0.00251522	DJD + PAIN	NORMAL VS HIGH	35	102.7	Uniprot
DNA topoisomerase 3-alpha	TOP3A	-0.185561	0.000511287	DJD + PAIN	NORMAL VS HIGH	35	79.9	Uniprot
Ecotropic viral integration site 5 protein homolog	EVI5	0.447504	0.00340992	DJD + PAIN	NORMAL VS HIGH	35	66.4	Uniprot
ENSFCAP00000021907	ENSFCAP00000021907	-0.546754	0.000975612	DJD + PAIN	NORMAL VS HIGH	35	9.128	Estimated based on aa sequnce	MASYVLTQPPSVSMNLGKTARITCGGNNIGSKYAYWYQQKPGRAPMMIIYDDSKRSSRTPDRFSGTNSGNTATLTISGAQAEDEANYYCQVWALDSS
Eukaryotic translation initiation factor 5B	EIF5B	0.24509	0.00391869	DJD + PAIN	NORMAL VS HIGH	35	48.2	Uniprot
Fetuin-B	FETUB	0.472102	0.0039352	DJD + PAIN	NORMAL VS HIGH	35	38.6	Uniprot
Glyceraldehyde-3-phosphate dehydrogenase	GAPDH	0.584014	0.000158849	DJD + PAIN	NORMAL VS HIGH	35	36.3	Uniprot
Golgi SNAP receptor complex member 2	GOSR2	0.330958	4.51e-05	DJD + PAIN	NORMAL VS HIGH	35	26.1	Uniprot
Golgin subfamily B member 1	GOLGB1	0.406342	0.00172191	DJD + PAIN	NORMAL VS HIGH	35	109.4	Uniprot
Ig alpha-2 chain C region	IGHA2	0.4285	0.00385486	DJD + PAIN	NORMAL VS HIGH	35	18.5	Uniprot
Immunoglobulin J chain	IGJ	0.363184	0.00393574	DJD + PAIN	NORMAL VS HIGH	35	17.9	Uniprot
Interleukin-1 receptor accessory protein	IL1RAP	-0.175481	0.000966287	DJD + PAIN	NORMAL VS HIGH	35	57.2	Uniprot
Keratin, type II cytoskeletal 1b	KRT77	-0.191809	0.00457882	DJD + PAIN	NORMAL VS HIGH	35	51.1	Uniprot
Leucine-rich repeat-containing protein 37A3	LRRC37A3	0.386182	0.00328801	DJD + PAIN	NORMAL VS HIGH	35	67.1	Uniprot
Liprin-alpha-4	PPFIA4	0.472788	0.00434264	DJD + PAIN	NORMAL VS HIGH	35	61.5	Uniprot
Lysosomal-trafficking regulator	LYST	0.45931	0.000674107	DJD + PAIN	NORMAL VS HIGH	35	401.7	Uniprot
Macrophage-stimulating protein receptor	MST1R	0.311562	0.00163333	DJD + PAIN	NORMAL VS HIGH	35	150.4	Uniprot
N-acetylserotonin O-methyltransferase-like protein	ASMTL	0.2847	0.00192701	DJD + PAIN	NORMAL VS HIGH	35	35.1	Uniprot
Phospholipid transfer protein	PLTP	0.688886	0.000185163	DJD + PAIN	NORMAL VS HIGH	35	61.9	Uniprot
Polymeric immunoglobulin receptor	PIGR	0.320933	0.000888381	DJD + PAIN	NORMAL VS HIGH	35	90.4	Uniprot
Probable phospholipid-transporting ATPase IH	ATP11A	0.426927	0.000138887	DJD + PAIN	NORMAL VS HIGH	35	119.7	Uniprot
Protein FAM65A	FAM65A	-0.227179	0.000628042	DJD + PAIN	NORMAL VS HIGH	35	44.5	Uniprot
Retinol-binding protein 4	RBP4	0.25592	0.000631175	DJD + PAIN	NORMAL VS HIGH	35	21.5	Uniprot
RNA Pseudouridine Synthase Domain Containing	RPUSD1	0.578232	0.00311704	DJD + PAIN	NORMAL VS HIGH	35	18.4	Uniprot
Serine/threonine-protein kinase Nek1	NEK1	-0.261568	0.0034566	DJD + PAIN	NORMAL VS HIGH	35	127.7	Uniprot
Tropomyosin alpha-1 chain	TPM1	0.507882	0.000450509	DJD + PAIN	NORMAL VS HIGH	35	30.7	Uniprot
Uncharacterized protein C3orf17	C3orf17	0.759086	7.51e-05	DJD + PAIN	NORMAL VS HIGH	35	64.552	Uniprot
Uncharacterized protein KIAA1109	KIAA1109	0.533005	0.000800377	DJD + PAIN	NORMAL VS HIGH	35	555.5	Uniprot
Coagulation factor X	F10	0.484415	1.33e-05	DJD + PAIN	NORMAL VS LOW	3	58.9	Uniprot
TNF Alpha Induced Protein 1	TNFAIP1	-0.653663	5.7e-05	DJD + PAIN	NORMAL VS LOW	3	34.2	Uniprot
von Willebrand factor A domain-containing protein 8	VWA8	0.727164	0.000307083	DJD + PAIN	NORMAL VS LOW	3	210.453	Uniprot
Coagulation factor X	F10	0.273304	0.000827914	DJD + PAIN	NORMAL VS LOW+MODERATE+HIGH	6	58.9	Uniprot
Lysosomal-trafficking regulator	LYST	0.488131	0.000196639	DJD + PAIN	NORMAL VS LOW+MODERATE+HIGH	6	401.7	Uniprot
Probable phospholipid-transporting ATPase IH	ATP11A	0.394398	0.000385712	DJD + PAIN	NORMAL VS LOW+MODERATE+HIGH	6	119.7	Uniprot
Serine/threonine-protein kinase Nek1	NEK1	-0.299577	0.000860228	DJD + PAIN	NORMAL VS LOW+MODERATE+HIGH	6	127.7	Uniprot
Uncharacterized protein C3orf17	C3orf17	0.660049	6.94e-05	DJD + PAIN	NORMAL VS LOW+MODERATE+HIGH	6	64.552	Uniprot
von Willebrand factor A domain-containing protein 8	VWA8	0.634039	5.74e-05	DJD + PAIN	NORMAL VS LOW+MODERATE+HIGH	6	210.453	Uniprot
Bile acid receptor	NR1H4	0.857586	2.91e-05	DJD + PAIN	NORMAL VS MODERATE	12	50.7	Uniprot
Calcium-dependent secretion activator 2	CADPS2	-0.318494	0.000889183	DJD + PAIN	NORMAL VS MODERATE	12	158.5	Uniprot
Dihydropyrimidinase	DPYS	0.514962	0.00047203	DJD + PAIN	NORMAL VS MODERATE	12	60.5	Uniprot
Golgi SNAP receptor complex member 2	GOSR2	0.31413	0.000780334	DJD + PAIN	NORMAL VS MODERATE	12	26.1	Uniprot
Histone-lysine N-methyltransferase ASH1L	ASH1L	-0.730214	0.000155968	DJD + PAIN	NORMAL VS MODERATE	12	311.4	Uniprot
Histone-lysine N-methyltransferase NSD3	WHSC1L1	-0.280233	0.000984743	DJD + PAIN	NORMAL VS MODERATE	12	160	Uniprot
Lysosomal-trafficking regulator	LYST	0.613072	6.76e-05	DJD + PAIN	NORMAL VS MODERATE	12	401.7	Uniprot
Probable phospholipid-transporting ATPase IH	ATP11A	0.566359	9.29e-06	DJD + PAIN	NORMAL VS MODERATE	12	119.7	Uniprot
Serine/threonine-protein kinase ICK	ICK	0.563521	0.000571104	DJD + PAIN	NORMAL VS MODERATE	12	53.9	Uniprot
TNF Alpha Induced Protein 1	TNFAIP1	-0.709235	9.12e-05	DJD + PAIN	NORMAL VS MODERATE	12	34.2	Uniprot
Uncharacterized protein C3orf17	C3orf17	0.782039	0.000141169	DJD + PAIN	NORMAL VS MODERATE	12	64.552	Uniprot
von Willebrand factor A domain-containing protein 8	VWA8	0.809851	1.98e-05	DJD + PAIN	NORMAL VS MODERATE	12	210.453	Uniprot
Alpha-2-HS-glycoprotein	AHSG	-0.129723	0.000260027	DJD + PAIN + CKD	NORMAL+NORMAL+NEGATIVE VS HIGH + HIGH + POSITIVE	30	46.7	Uniprot
AP-3 complex subunit delta-1	AP3D1	-0.0971766	0.00329862	DJD + PAIN + CKD	NORMAL+NORMAL+NEGATIVE VS HIGH + HIGH + POSITIVE	30	166.5	Uniprot
Probable phospholipid-transporting ATPase IH	ATP11A	0.220083	0.00434162	DJD + PAIN + CKD	NORMAL+NORMAL+NEGATIVE VS HIGH + HIGH + POSITIVE	30	119.7	Uniprot
ATP synthase F1 subunit beta	ATP5B	0.236843	0.00256876	DJD + PAIN + CKD	NORMAL+NORMAL+NEGATIVE VS HIGH + HIGH + POSITIVE	30	56.2	Uniprot
Bromodomain testis-specific protein	BRDT	-0.160668	0.00256161	DJD + PAIN + CKD	NORMAL+NORMAL+NEGATIVE VS HIGH + HIGH + POSITIVE	30	109.4	Uniprot
Uncharacterized protein C3orf17	C3orf17	0.488651	0.000321483	DJD + PAIN + CKD	NORMAL+NORMAL+NEGATIVE VS HIGH + HIGH + POSITIVE	30	64.552	Uniprot
Complement component C8 gamma chain	C8G	-0.248211	0.00422431	DJD + PAIN + CKD	NORMAL+NORMAL+NEGATIVE VS HIGH + HIGH + POSITIVE	30	73.7	Uniprot
Calcium-dependent secretion activator 2	CADPS2	-0.165433	0.00296233	DJD + PAIN + CKD	NORMAL+NORMAL+NEGATIVE VS HIGH + HIGH + POSITIVE	30	158.5	Uniprot
ENSFCAP00000017268	ENSFCAP00000017268	-0.203005	0.0024748	DJD + PAIN + CKD	NORMAL+NORMAL+NEGATIVE VS HIGH + HIGH + POSITIVE	30	15.73	Estimated based on aa sequnce	MDWSWRILYLGAVATGVHSQVLLVQSGAEVRKPEASVKIFCKASGYSFTDYYMYWVRQAPAQGFEWMGSIDPEDGSTSYAQKFQGRLTLTADTSTNTAYMELSSLRSTDMAVYYLRGCQC
ENSFCAP00000021907	ENSFCAP00000021907	-0.355328	0.0022555	DJD + PAIN + CKD	NORMAL+NORMAL+NEGATIVE VS HIGH + HIGH + POSITIVE	30	9.128	Estimated based on aa sequnce	MASYVLTQPPSVSMNLGKTARITCGGNNIGSKYAYWYQQKPGRAPMMIIYDDSKRSSRTPDRFSGTNSGNTATLTISGAQAEDEANYYCQVWALDSS
Ecotropic viral integration site 5 protein homolog	EVI5	0.367834	0.000561149	DJD + PAIN + CKD	NORMAL+NORMAL+NEGATIVE VS HIGH + HIGH + POSITIVE	30	66.4	Uniprot
Fatty acid-binding protein, adipocyte	FABP4	0.243481	0.000625034	DJD + PAIN + CKD	NORMAL+NORMAL+NEGATIVE VS HIGH + HIGH + POSITIVE	30	15.4	Uniprot
Fetuin-B	FETUB	0.401964	0.000460795	DJD + PAIN + CKD	NORMAL+NORMAL+NEGATIVE VS HIGH + HIGH + POSITIVE	30	38.6	Uniprot
Glyceraldehyde-3-phosphate dehydrogenase	GAPDH	0.332543	0.00207686	DJD + PAIN + CKD	NORMAL+NORMAL+NEGATIVE VS HIGH + HIGH + POSITIVE	30	36.3	Uniprot
Golgi SNAP receptor complex member 2	GOSR2	0.200827	0.000293153	DJD + PAIN + CKD	NORMAL+NORMAL+NEGATIVE VS HIGH + HIGH + POSITIVE	30	26.1	Uniprot
Ig alpha-2 chain C region	IGHA2	0.358477	0.000523663	DJD + PAIN + CKD	NORMAL+NORMAL+NEGATIVE VS HIGH + HIGH + POSITIVE	30	18.5	Uniprot
Immunoglobulin J chain	IGJ	0.293818	0.000747696	DJD + PAIN + CKD	NORMAL+NORMAL+NEGATIVE VS HIGH + HIGH + POSITIVE	30	17.9	Uniprot
Interleukin-1 receptor accessory protein	IL1RAP	-0.128117	0.000405107	DJD + PAIN + CKD	NORMAL+NORMAL+NEGATIVE VS HIGH + HIGH + POSITIVE	30	57.2	Uniprot
Uncharacterized protein KIAA1109	KIAA1109	0.372232	0.000818055	DJD + PAIN + CKD	NORMAL+NORMAL+NEGATIVE VS HIGH + HIGH + POSITIVE	30	555.5	Uniprot
Keratin, type II cytoskeletal 1b	KRT77	-0.139499	0.00253002	DJD + PAIN + CKD	NORMAL+NORMAL+NEGATIVE VS HIGH + HIGH + POSITIVE	30	51.1	Uniprot
Lysosomal-trafficking regulator	LYST	0.33042	0.000420546	DJD + PAIN + CKD	NORMAL+NORMAL+NEGATIVE VS HIGH + HIGH + POSITIVE	30	401.7	Uniprot
Midasin	MDN1	0.284703	0.0045465	DJD + PAIN + CKD	NORMAL+NORMAL+NEGATIVE VS HIGH + HIGH + POSITIVE	30	370.8	Uniprot
Macrophage-stimulating protein receptor	MST1R	0.202318	0.0028368	DJD + PAIN + CKD	NORMAL+NORMAL+NEGATIVE VS HIGH + HIGH + POSITIVE	30	150.4	Uniprot
Nucleolar protein 8	NOL8	-0.113905	0.00424316	DJD + PAIN + CKD	NORMAL+NORMAL+NEGATIVE VS HIGH + HIGH + POSITIVE	30	65.4	Uniprot
Polymeric immunoglobulin receptor	PIGR	0.249188	0.000168082	DJD + PAIN + CKD	NORMAL+NORMAL+NEGATIVE VS HIGH + HIGH + POSITIVE	30	90.4	Uniprot
Phospholipid transfer protein	PLTP	0.485584	0.000191423	DJD + PAIN + CKD	NORMAL+NORMAL+NEGATIVE VS HIGH + HIGH + POSITIVE	30	61.9	Uniprot
Retinol-binding protein 4	RBP4	0.265664	2.01e-07	DJD + PAIN + CKD	NORMAL+NORMAL+NEGATIVE VS HIGH + HIGH + POSITIVE	30	21.5	Uniprot
Alpha-1-antitrypsin	SERPINA1	-0.074737	0.0031408	DJD + PAIN + CKD	NORMAL+NORMAL+NEGATIVE VS HIGH + HIGH + POSITIVE	30	46.7	Uniprot
DNA topoisomerase 3-alpha	TOP3A	-0.139341	0.000127538	DJD + PAIN + CKD	NORMAL+NORMAL+NEGATIVE VS HIGH + HIGH + POSITIVE	30	79.9	Uniprot
Tropomyosin alpha-1 chain	TPM1	0.294039	0.00349269	DJD + PAIN + CKD	NORMAL+NORMAL+NEGATIVE VS HIGH + HIGH + POSITIVE	30	30.7	Uniprot
Alpha-2-HS-glycoprotein	AHSG	-0.119474	0.00155784	DJD + PAIN + CKD	NORMAL+NORMAL+NEGATIVE VS LOW+MODERATE+HIGH + LOW+MODERATE+HIGH + POSITIVE	8	46.7	Uniprot
Coagulation factor X	F10	0.206799	0.000391799	DJD + PAIN + CKD	NORMAL+NORMAL+NEGATIVE VS LOW+MODERATE+HIGH + LOW+MODERATE+HIGH + POSITIVE	8	58.9	Uniprot
Ig alpha-2 chain C region	IGHA2	0.319634	0.00188481	DJD + PAIN + CKD	NORMAL+NORMAL+NEGATIVE VS LOW+MODERATE+HIGH + LOW+MODERATE+HIGH + POSITIVE	8	18.5	Uniprot
Immunoglobulin J chain	IGJ	0.270374	0.00234759	DJD + PAIN + CKD	NORMAL+NORMAL+NEGATIVE VS LOW+MODERATE+HIGH + LOW+MODERATE+HIGH + POSITIVE	8	17.9	Uniprot
Interleukin-1 receptor accessory protein	IL1RAP	-0.125472	0.00109891	DJD + PAIN + CKD	NORMAL+NORMAL+NEGATIVE VS LOW+MODERATE+HIGH + LOW+MODERATE+HIGH + POSITIVE	8	57.2	Uniprot
Plasma kallikrein	KLKB1	0.261888	0.00362268	DJD + PAIN + CKD	NORMAL+NORMAL+NEGATIVE VS LOW+MODERATE+HIGH + LOW+MODERATE+HIGH + POSITIVE	8	71.6	Uniprot
Polymeric immunoglobulin receptor	PIGR	0.222778	0.00126706	DJD + PAIN + CKD	NORMAL+NORMAL+NEGATIVE VS LOW+MODERATE+HIGH + LOW+MODERATE+HIGH + POSITIVE	8	90.4	Uniprot
Retinol-binding protein 4	RBP4	0.211965	8.5e-05	DJD + PAIN + CKD	NORMAL+NORMAL+NEGATIVE VS LOW+MODERATE+HIGH + LOW+MODERATE+HIGH + POSITIVE	8	21.5	Uniprot
Cartilage Acidic Protein 1	CRTAC1	0.683052	0.000998544	PAIN	NORMAL + LOW + MODERATE VS HIGH	8	28.5	Uniprot
Complement factor H	CFH	0.205412	0.00099868	PAIN	NORMAL + LOW + MODERATE VS HIGH	8	151.2	Uniprot
ENSFCAP00000021907	ENSFCAP00000021907	-0.686766	0.000762981	PAIN	NORMAL + LOW + MODERATE VS HIGH	8	9.128	Estimated based on aa sequnce	MASYVLTQPPSVSMNLGKTARITCGGNNIGSKYAYWYQQKPGRAPMMIIYDDSKRSSRTPDRFSGTNSGNTATLTISGAQAEDEANYYCQVWALDSS
ENSFCAP00000022519	ENSFCAP00000022519	0.365624	0.00104135	PAIN	NORMAL + LOW + MODERATE VS HIGH	8	13.869	Estimated based on aa sequnce	MAWSPFLLTLLAHCTGSWAQSVLTQPPSVSGSLGQRVTISCTGSSSNIGGGNYVSWYQQVPGTAPRLLIYENNKRPSGVPDRFSGSKSGSSGSLTITGLQADNEADYYYNSLSAHTELQACGEVRQKPAVPTVMGFACVAPTLCLPLCLKQHSCFPLDLILRPETKPNEPPLVYVLFLSILSPKPVLIGTHFLFHSS
Phospholipid transfer protein	PLTP	0.869595	0.000180362	PAIN	NORMAL + LOW + MODERATE VS HIGH	8	61.9	Uniprot
Proteasome subunit beta type-5	PSMB5	0.873277	1.69e-05	PAIN	NORMAL + LOW + MODERATE VS HIGH	8	23.6	Uniprot
RNA Pseudouridine Synthase Domain Containing	RPUSD1	1.11751	1.26e-05	PAIN	NORMAL + LOW + MODERATE VS HIGH	8	18.4	Uniprot
Serum amyloid A-1 protein	SAA1	-0.694496	0.00114444	PAIN	NORMAL + LOW + MODERATE VS HIGH	8	11.8	Uniprot
Phospholipid transfer protein	PLTP	1.07313	3.78e-05	PAIN	NORMAL + LOW VS HIGH	4	61.9	Uniprot
Proteasome subunit beta type-5	PSMB5	0.852204	0.000330386	PAIN	NORMAL + LOW VS HIGH	4	23.6	Uniprot
RNA Pseudouridine Synthase Domain Containing	RPUSD1	1.12845	4.33e-05	PAIN	NORMAL + LOW VS HIGH	4	18.4	Uniprot
Uncharacterized protein C3orf17	C3orf17	0.925016	0.000633992	PAIN	NORMAL + LOW VS HIGH	4	64.552	Uniprot
Coagulation factor XI	F11	0.435466	0.00133441	PAIN	NORMAL + LOW VS MODERATE + HIGH	5	58.9	Uniprot
Keratin 1	KRT1-201	0.645105	0.000884288	PAIN	NORMAL + LOW VS MODERATE + HIGH	5	66.2	Uniprot
Phospholipid transfer protein	PLTP	0.841875	0.000356084	PAIN	NORMAL + LOW VS MODERATE + HIGH	5	61.9	Uniprot
Uncharacterized protein C3orf17	C3orf17	1.06613	6.79e-06	PAIN	NORMAL + LOW VS MODERATE + HIGH	5	64.552	Uniprot
Uncharacterized protein KIAA0825	KIAA0825	0.646613	0.000473071	PAIN	NORMAL + LOW VS MODERATE + HIGH	5	147.8	Uniprot
Phospholipid transfer protein	PLTP	1.16664	0.000153983	PAIN	NORMAL VS HIGH	2	61.9	Uniprot
RNA Pseudouridine Synthase Domain Containing	RPUSD1	1.1709	0.000223402	PAIN	NORMAL VS HIGH	2	18.4	Uniprot
Coagulation factor X	F10	0.941213	5.09e-06	PAIN	NORMAL VS LOW	2	58.9	Uniprot
Transient receptor potential cation channel subfamily M member 8	TRPM8	1.66624	7.77e-07	PAIN	NORMAL VS LOW	2	130	Uniprot
Bile acid receptor	NR1H4	1.18795	0.000392097	PAIN	NORMAL VS MODERATE	7	50.7	Uniprot
Dihydropyrimidinase Like 5	DPYSL5	1.13786	0.000663649	PAIN	NORMAL VS MODERATE	7	31.9	Uniprot
Histone-lysine N-methyltransferase ASH1L	ASH1L	-1.16018	0.000446921	PAIN	NORMAL VS MODERATE	7	311.4	Uniprot
Keratin, type II cytoskeletal 71	KRT71	1.03001	0.000214213	PAIN	NORMAL VS MODERATE	7	48.9	Uniprot
Probable phospholipid-transporting ATPase IH	ATP11A	0.843483	0.000591424	PAIN	NORMAL VS MODERATE	7	119.7	Uniprot
Putative EGF-like module-containing mucin-like hormone receptor-like 4	EMR4P	1.0926	0.000562622	PAIN	NORMAL VS MODERATE	7	50.9	Predicted
Uncharacterized protein C3orf17	C3orf17	1.31704	8.45e-05	PAIN	NORMAL VS MODERATE	7	64.552	Uniprot
ENSFCAP00000017268	ENSFCAP00000017268	-0.341529	0.000924928	PAIN + CKD	NORMAL+NEGATIVE VS HIGH+POSTIVE	5	15.73	Estimated based on aa sequnce	MDWSWRILYLGAVATGVHSQVLLVQSGAEVRKPEASVKIFCKASGYSFTDYYMYWVRQAPAQGFEWMGSIDPEDGSTSYAQKFQGRLTLTADTSTNTAYMELSSLRSTDMAVYYLRGCQC
Coagulation factor X	F10	0.494927	2.8e-06	PAIN + CKD	NORMAL+NEGATIVE VS HIGH+POSTIVE	5	58.9	Uniprot
Phospholipid transfer protein	PLTP	0.622811	0.000213841	PAIN + CKD	NORMAL+NEGATIVE VS HIGH+POSTIVE	5	61.9	Uniprot
Retinol-binding protein 4	RBP4	0.268842	0.000896331	PAIN + CKD	NORMAL+NEGATIVE VS HIGH+POSTIVE	5	21.5	Uniprot
Transient receptor potential cation channel subfamily M member 8	TRPM8	0.805047	7.53e-06	PAIN + CKD	NORMAL+NEGATIVE VS HIGH+POSTIVE	5	130	Uniprot
